# Supplementary material for: Comparative evaluation of GeneXpert and reverse transcription polymerase chain reaction for SARS-CoV-2 diagnosis: a retrospective study
Source: Access Microbiol. 2025 Aug 21;7(8):000643.v5. doi: 10.1099/acmi.0.000643.v5 (PMC12369551; doi:10.1099/acmi.0.000643.v5)
Supplement: Supplementary Material 1. [file acmi-7-00643-s001.xlsx]

## Sheet: Sheet1
S.NO.	Accession Number	CBNAAT Positive Ct value	RTPCR Ct value
1	CB 20	28	26
2	CB 21	38	NA
3	CB 25	18	16
4	CB 38	37	NA
5	CB 46	40	NA
6	CB 47	30	22
7	CB 56	32	28
8	CB 58	41	NA
9	CB 78	35	NA
10	CB 79	38	NA
11	CB 84	35	NA
12	CB 90	28	20
13	CB 111	26	25
14	CB 126	38	NA
15	CB 133	38	NA
16	CB 140	22	28
17	CB 142	28	18
18	CB 146	34	NA
19	CB 150	39	NA
20	CB 154	29	34
21	CB 163	40	NA
22	CB 164	16	22
23	CB 166	37	NA
24	CB 172	38	NA
25	CB 176	34	NA
26	CB 180	38	28
27	CB 189	36	NA
28	CB 190	33	29
29	CB 196	41	NA
30	CB 202	42	NA
31	CB 208	22	25
32	CB 212	37	NA
33	CB 214	40	NA
34	CB 218	33	20
35	CB 220	20	18
36	CB 224	35	NA
37	CB 228	35	NA
38	CB 232	39	NA
39	CB 236	43	NA
40	CB 237	39	22
41	CB 244	41	24
42	CB 248	40	NA
43	CB 253	35	NA
44	CB 263	28	26
45	CB 265	42	NA
46	CB 266	40	NA
47	CB 268	39	NA
48	CB 273	22	26
49	CB 276	42	NA
50	CB 285	18	26
51	CB 286	20	32
52	CB 292	38	NA
53	CB 298	35	NA
54	CB 299	34	NA
55	CB 300	40	NA
56	CB 301	40	26
57	CB 303	25	32
58	CB 306	38	NA
59	CB 307	39	NA
60	CB 316	40	NA
61	CB 342	44	NA
62	CB 413	22	19
63	CB 415	40	28
64	CB 442	41	NA
65	CB 444	35	NA
66	CB 448	40	NA
67	CB 454	25	18
68	CB 483	32	28
69	CB 488	41	24
70	CB 505	41	NA
71	CB 521	42	NA
72	CB 532	40	29
73	CB 537	39	NA
74	CB 546	28	33
75	CB 558	32	24
76	CB 563	40	NA
77	CB 592	42	NA
78	CB 595	28	24
79	CB 596	38	NA
80	CB 563	34	28
81	CB 595	34	NA
82	CB 596	43	NA
83	CB 610	18	22
84	CB 624	41	NA
85	CB 630	40	NA
86	CB 661	20	28
87	CB 662	26	20
88	CB 701	25	24
89	CB 727	42	NA
90	CB 746	39	NA
91	CB 765	25	26
92	CB 769	41	NA
93	CB 778	19	27
94	CB 781	20	25
95	CB 806	41	30
96	CB 825	39	NA
97	CB 939	40	NA
98	CB 943	18	28
99	CB 1008	40	32
100	CB 1023	41	NA
101	CB 1022	28	24
102	CB 1043	42	NA
103	CB 1044	40	NA
104	CB 1062	19	21
105	CB 1064	39	26
106	CB 1065	41	NA
107	CB 1076	18	20
108	CB 1077	40	26
109	CB 1088	42	36
110	CB 1103	41	NA
111	CB 1105	40	29
112	CB 1108	33	25
113	CB 1165	40	NA
114	CB 1170	39	NA
115	CB 1171	18	20
116	CB 1173	16	18
117	CB 1191	22	30
118	CB 1205	38	38
119	CB 1223	28	26
120	CB 1231	40	NA
121	CB 1310	41	NA
122	CB 1315	18	20
123	CB 1390	22	31
124	CB 1411	29	26
125	CB 1418	41	NA
126	CB 1425	18	24
127	CB 1548	40	NA
128	CB 1552	40	NA
129	CB 1582	39	NA
130	CB 1584	23	31
131	CB 1586	40	37
132	CB 1594	21	18
133	CB 1595	31	24
134	CB 1599	37	NA
135	CB 1613	23	30
136	CB 1614	18	23
137	CB 1643	41	NA
138	CB 1649	42	NA
139	CB 1656	40	NA
140	CB 1666	42	29
141	CB 1671	22	29
142	CB 1676	38	NA
143	CB 1694	31	19
144	CB 1698	18	29
145	CB 1736	40	NA
146	CB 1783	21	18
147	CB 1821	34	30
148	CB 1840	39	34
149	CB 1860	41	NA
150	CB 1930	23	30
151	CB 1996	18	25
152	CB 1997	40	NA
153	CB 2012	22	24
154	CB 2033	18	22
155	CB 2066	40	NA
156	CB 2113	41	NA
157	CB 2180	40	NA
158	CB 2221	29	31
159	CB 2320	18	20
160	CB 2333	40	NA
161	CB 2346	30	26
162	CB 2351	39	NA
163	CB 2376	40	20
164	CB 2391	42	NA
165	CB 2450	30	22
166	CB 2492	24	28
167	CB 2524	40	NA
168	CB 2600	28	22
169	CB 2624	30	28
170	CB 2650	26	20
171	CB 2684	38	NA
172	CB 2720	39	NA
173	CB 2802	40	28
174	CB 2913	24	26
175	CB 3002	28	26
176	CB 4613	39	NA
177	CB 4614	26	24
178	CB 4626	28	30
179	CB 4662	41	28
180	CB 4684	40	NA
181	CB 4689	23	26
182	CB 4696	30	21
183	CB 4720	18	22
184	CB 4763	42	NA
185	CB 4771	32	30
186	CB 4788	40	22
187	CB 4806	42	NA
188	CB 4810	41	NA
189	CB 4821	25	29
190	CB 4825	18	20
191	CB 4863	22	24
192	CB 4868	40	NA
193	CB 4872	41	32
194	CB 4874	39	28
195	CB 4896	26	22
196	CB 4897	38	NA
197	CB 4943	23	30
198	CB 4949	26	21
199	CB 4971	30	25
200	CB 4975	40	NA
201	CB 4989	22	18
202	CB 5009	41	39
203	CB 5010	40	26
204	CB 5014	20	24
205	CB 5026	33	20
206	CB 5047	42	NA
207	CB 5051	30	22
208	CB 5087	22	32
209	CB 5096	34	28
210	CB 5101	41	NA
211	CB 5102	20	26
212	CB 5104	18	22
213	CB 5129	25	32
214	CB 5157	40	NA
215	CB 5222	18	26
216	CB 5225	30	26
217	CB 5242	28	20
218	CB 5281	39	NA
219	CB 5284	32	24
220	CB 5285	41	29
221	CB 5233	NA	NA
222	CB 5234	NA	NA
223	CB 5235	NA	NA
224	CB 5241	NA	NA
225	CB 5243	NA	NA
226	CB 5244	NA	NA
227	CB 5245	NA	NA
228	CB 5251	NA	NA
229	CB 5246	NA	NA
230	CB 5885	NA	NA
231	CB 6209	NA	NA
232	CB 6211	NA	NA
233	CB 6220	NA	NA
234	CB 6221	NA	NA
235	CB 6228	NA	NA
236	CB 6229	NA	NA
237	CB 6230	NA	NA
238	CB 6233	NA	NA
239	CB 6234	NA	NA
240	CB 6241	NA	NA
241	CB 6243	NA	NA
242	CB 6244	NA	NA
243	CB 6246	NA	NA
244	CB 6247	NA	NA
245	CB 6250	NA	NA
246	CB 6256	NA	NA
247	CB 6257	NA	NA
248	CB 6258	NA	NA
249	CB 6261	NA	NA
250	CB 6263	NA	NA
251	CB 6264	NA	NA
252	CB 6265	NA	NA
253	CB 6266	NA	NA
254	CB 6288	NA	NA
255	CB 6269	NA	NA
256	CB 6270	NA	NA
257	CB 6271	NA	NA
258	CB 6273	NA	NA
259	CB 6274	NA	NA
260	CB 6275	NA	NA
261	CB 6276	NA	NA
262	CB 6277	NA	NA
263	CB 6278	NA	NA
264	CB 6279	NA	NA
265	CB 6280	NA	NA
266	CB 6281	NA	NA
267	CB 6282	NA	NA
268	CB 6283	NA	NA
269	CB 6285	NA	NA
270	CB 6289	NA	NA
	NA= No Amplification
